# Supplementary material for: Key competencies for Korean nurses in prenatal genetic nursing: experiential genetic nursing knowledge, and ethics and law
Source: J Educ Eval Health Prof. 2020 Nov 26;17:36. doi: 10.3352/jeehp.2020.17.36 (PMC7847985; doi:10.3352/jeehp.2020.17.36)
Supplement: Supplementary file 1 [file jeehp-17-36-dataset1.xlsx]

## Sheet: PGNEP_ JEEHP 
B03	B04	B05	B07	B08	B09	B10	C01	C02	C03	C04	D01	D02	D03	D04	D05	D06	D07	D08	D09	D10	D11	D12	D13	D14	D15	D16	D17	D18	D19	D20	D21	E01	E04	E10	E11	Null	pB03	pB04	pB05	pB07	pB08	pB09	pB10	pC01	pC02	pC03	pC04	pD01	pD02
0	0	0	0	1	0	0	0	1	0	0	5	5	5	5	5	5	5	5	5	5	5	5	4	4	4	4	5	5	4	4	4	0	0	1	1	#NULL!	1	1	0	1	0	0	1	1	1	0	0	4	4
0	1	0	0	0	0	0	1	1	1	0	4	5	5	5	5	4	4	5	4	4	5	4	4	5	4	4	4	5	4	5	4	1	0	0	1	#NULL!	1	1	0	1	0	0	1	1	1	0	1	4	5
0	1	1	1	1	1	0	1	1	1	0	4	4	4	4	4	4	4	4	4	4	4	4	4	4	4	4	4	4	4	4	4	0	0	0	1	#NULL!	0	0	1	1	1	0	1	0	1	1	1	3	3
1	1	0	0	0	1	0	1	1	1	1	4	4	5	4	5	5	4	5	4	5	5	5	5	5	4	5	5	5	5	5	5	1	0	1	0	#NULL!	1	1	0	1	1	1	1	1	1	1	1	4	4
1	0	0	0	0	0	0	1	1	0	1	5	5	5	5	5	5	5	5	5	5	5	5	5	5	5	5	5	5	5	5	5	1	1	1	1	#NULL!	1	0	1	1	0	1	0	1	1	0	1	5	5
0	0	0	0	0	0	1	0	1	0	0	5	5	5	5	5	5	5	5	5	5	5	5	5	5	5	5	5	5	5	5	5	0	0	0	0	#NULL!	1	1	0	1	0	0	1	1	1	1	1	3	3
1	0	0	0	1	1	1	1	1	1	0	4	4	4	4	4	4	4	4	4	4	4	4	5	5	4	4	4	4	4	5	5	0	0	0	1	#NULL!	1	1	0	1	0	1	0	1	1	0	0	5	5
1	1	0	0	0	0	0	1	1	1	1	4	4	4	5	5	5	5	5	5	5	5	5	4	4	4	4	4	4	4	4	4	1	0	1	0	#NULL!	1	1	1	1	1	1	0	1	1	1	0	4	4
0	1	0	0	0	0	1	1	1	0	0	5	5	5	5	4	3	3	4	3	5	5	5	4	5	5	5	5	5	5	5	5	1	0	1	1	#NULL!	1	1	0	1	1	0	1	1	1	1	0	5	5
1	1	1	1	1	0	1	1	1	1	1	5	5	5	5	5	5	4	5	4	4	5	5	5	4	5	4	4	4	4	5	5	1	1	1	1	#NULL!	1	1	1	1	1	0	1	1	1	1	1	5	5
0	1	0	0	0	0	0	1	1	1	0	4	4	4	5	5	4	4	5	4	4	4	4	5	5	4	4	4	4	4	5	5	1	1	0	1	#NULL!	1	1	0	0	0	0	0	0	1	1	1	5	5
1	1	0	0	0	1	0	0	1	1	1	5	5	5	4	4	4	4	5	5	5	4	4	4	4	4	4	4	4	4	5	5	0	0	0	0	#NULL!	1	1	1	1	1	1	1	1	1	1	1	4	4
1	1	0	1	1	0	0	1	1	1	0	4	4	4	4	4	3	3	3	3	4	3	4	3	4	3	3	3	4	4	4	4	1	0	1	1	#NULL!	1	1	0	1	1	0	1	1	1	0	0	2	2
0	1	1	1	1	0	1	1	1	1	1	5	5	5	5	5	5	5	5	5	5	5	5	5	5	5	5	5	5	5	5	5	1	1	1	0	#NULL!	1	1	1	1	1	0	1	1	1	1	1	5	5
1	1	0	0	1	0	1	1	1	0	0	4	4	4	4	4	4	4	4	4	4	4	4	4	4	4	4	4	4	4	4	4	1	1	1	0	#NULL!	1	1	1	1	1	1	1	1	1	1	1	4	4
0	1	1	0	0	1	0	1	0	0	0	5	5	5	4	4	4	4	4	5	5	5	5	5	5	4	4	4	5	5	5	5	0	1	1	1	#NULL!	1	1	1	1	0	1	1	1	1	1	1	5	5
1	0	0	0	0	0	1	1	1	1	0	5	5	5	5	5	5	5	5	5	5	5	5	5	5	5	5	5	5	5	5	5	0	0	0	0	#NULL!	1	1	1	1	1	1	1	1	1	1	1	5	5
1	1	1	1	0	1	1	1	1	0	1	4	4	4	4	4	4	4	4	4	5	5	5	5	5	5	4	5	4	5	5	5	0	0	0	1	#NULL!	1	1	1	1	0	1	1	1	1	0	1	4	4
0	0	0	1	0	0	0	1	1	0	0	3	4	5	3	3	3	3	3	4	4	4	4	4	5	5	5	5	4	5	5	5	1	0	1	0	#NULL!	0	0	0	1	1	0	1	1	1	1	0	3	4
1	0	0	0	1	0	0	1	1	0	0	5	5	5	5	5	5	5	5	5	5	5	5	5	5	5	5	5	5	5	5	5	0	1	0	0	#NULL!	1	1	0	1	1	0	0	1	1	1	1	3	3
0	1	0	0	1	0	1	1	1	1	1	4	4	4	5	5	5	5	5	5	5	5	5	5	5	5	5	5	5	5	5	5	1	1	1	0	#NULL!	0	1	0	1	1	0	1	1	1	1	1	5	5
0	1	0	0	1	1	1	1	1	0	0	4	4	4	4	4	4	4	4	4	4	4	4	4	4	4	4	4	4	4	4	4	1	1	0	0	#NULL!	0	0	0	1	0	1	1	1	1	0	1	4	4
1	1	0	1	1	0	1	0	1	0	0	4	4	4	5	5	5	5	5	4	5	5	5	4	4	4	4	4	5	5	5	5	1	0	1	0	#NULL!	1	1	0	1	1	0	0	0	1	1	1	5	5
1	1	0	0	0	0	1	1	0	1	0	4	4	4	4	4	4	4	4	4	4	5	5	4	4	4	4	4	4	4	4	4	1	1	1	1	#NULL!	1	1	1	1	1	0	1	1	1	1	1	4	4
0	1	1	0	0	0	1	1	1	1	0	5	5	5	5	5	5	5	5	5	5	5	5	5	5	5	5	5	5	5	5	5	1	1	1	0	#NULL!	1	1	1	1	1	0	1	1	1	1	1	5	5
1	1	1	1	1	0	0	1	1	1	1	4	4	4	4	4	4	4	4	4	4	4	4	5	5	4	4	4	5	5	5	5	1	1	0	0	#NULL!	1	1	1	1	1	0	1	1	1	1	1	5	5
0	1	0	0	0	0	1	1	1	1	0	5	5	5	5	5	5	5	5	5	5	5	5	5	5	5	5	5	5	5	5	5	1	1	0	0	#NULL!	1	1	1	1	1	1	1	1	1	1	1	5	5
1	1	0	0	0	0	0	1	1	1	0	4	4	4	4	4	4	4	4	4	4	4	4	4	4	4	4	4	4	4	4	4	1	0	0	0	#NULL!	1	1	1	1	1	1	1	1	1	1	1	4	4
1	1	1	1	1	0	1	1	1	1	1	4	4	4	3	3	3	3	3	3	4	5	3	4	5	4	4	4	3	5	5	5	1	1	1	1	#NULL!	1	1	1	1	1	1	1	1	1	1	1	5	5
1	1	0	1	0	1	1	1	1	1	0	5	5	5	5	5	5	5	5	5	5	5	5	5	5	5	5	5	5	5	5	5	1	1	0	1	#NULL!	1	1	1	1	1	1	1	1	1	1	1	5	5
0	1	0	1	1	0	0	1	1	1	1	5	5	5	5	5	5	5	5	5	5	5	5	5	5	5	5	5	5	5	5	5	1	0	0	0	#NULL!	1	1	0	0	0	0	0	0	1	1	1	5	5
0	1	0	1	0	0	1	1	1	1	1	5	5	5	5	5	5	5	5	5	5	5	5	5	5	5	5	5	5	5	5	5	1	1	1	0	#NULL!	1	1	0	0	0	0	1	1	1	1	0	5	5
[truncated: 32 more columns]
